# Supplementary material for: Dynamic Alterations of Extracellular Polymeric Substances and Their Associations with Microbial Communities in the Soil Plastisphere
Source: Microorganisms. 2026 Feb 27;14(3):546. doi: 10.3390/microorganisms14030546 (PMC13029585; doi:10.3390/microorganisms14030546)
Supplement: Supplementary file 1 [file microorganisms-14-00546-s001.zip]

Archive with 1 entries (1 files):
- microorganisms-4122601-supplementary.pdf
